# Supplementary material for: Effects of Palm Oil Deodorizer Distillate on the Ruminal Environment of Sheep
Source: Animals (Basel). 2024 Apr 24;14(9):1269. doi: 10.3390/ani14091269 (PMC11083554; doi:10.3390/ani14091269)
Supplement: Supplementary file 1 [file animals-14-01269-s001.zip]

Archive with 2 entries (2 files):
- animals-2946764-Supplementary Figures.pdf
- animals-2946764-Supplementary Tables.pdf
